# Supplementary material for: SAA3 deficiency exacerbates intestinal fibrosis in DSS-induced IBD mouse model
Source: Cell Death Discov. 2025 Jan 26;11:25. doi: 10.1038/s41420-025-02299-x (PMC11763003; doi:10.1038/s41420-025-02299-x)
Supplement: Supplementary file 6 — WB Data and Calculation-Supplementary [file 41420_2025_2299_MOESM6_ESM.xlsx]

## Sheet: F2
F2F		WT (n=3)					SA3KO (n=3)					WT+DSS (n=3)					SA3KO+DSS (n=3)
Protein expression (Integrated Density, IntDen)	COL1A1	102897	108646	103881		COL1A1	108240	104797	117251		COL1A1	124754	127138	120835		COL1A1	131933	133356	134760
	α-SMA	120875	120927	120896		α-SMA	128288	128092	123350		α-SMA	144357	140007	144286		α-SMA	147081	148838	147381
	TGF-β1	93331	100101	106125		TGF-β1	108297	102867	116248		TGF-β1	124425	125611	125055		TGF-β1	130131	131528	130447
	ACTB	93025	93073	103860		ACTB	100354	97685	103048		ACTB	107027	99250	112747		ACTB	108436	101408	108453
Average IntDen (ACTB )	96652.7					100362					106341					106099
Relative protein expression	COL1A1	1.06461	1.12409	1.07479		COL1A1	1.07849	1.04419	1.16828		COL1A1	1.17315	1.19557	1.13629		COL1A1	1.24349	1.2569	1.27013
	α-SMA	1.25061	1.25115	1.25083		α-SMA	1.27825	1.2763	1.22905		α-SMA	1.35749	1.31658	1.35682		α-SMA	1.38626	1.40282	1.38909
	TGF-β1	0.965633	1.03568	1.098		TGF-β1	1.07906	1.02496	1.15828		TGF-β1	1.17005	1.18121	1.17598		TGF-β1	1.22651	1.23967	1.22948
		WT vs SA3KO	WT vs WT+DSS	SA3KO vs SA3KO+DSS	WT+DSS vs SA3KO+DSS
P value	COL1A1	0.835378	0.0331319	0.0133652	0.00945041
	α-SMA	0.555599	0.00236672	0.00146279	0.0273978
	TGF-β1	0.374563	0.020518	0.0206257	0.000394622
	COL1A1	WT (n=3)					SA3KO (n=3)					WT+DSS (n=3)					SA3KO+DSS (n=3)
Relative expression (average)	1.08783
Normalization	COL1A1	0.978654	1.03333	0.988013			0.991419	0.959883	1.07396			1.07843	1.09904	1.04455			1.1431	1.15542	1.16759
	α-SMA	1.14964	1.15014	1.14984			1.17505	1.17325	1.12982			1.24789	1.21029	1.24728			1.27434	1.28956	1.27694
	TGF-β1	0.887672	0.952061	1.00936			0.991941	0.942206	1.06477			1.07559	1.08584	1.08103			1.12748	1.13959	1.13022

## Sheet: F3
F3F		WT						SA3KO						SA3OE						WT+DSS						SA3KO+DSS						SA3OE+DSS
Protein expression (Integrated Density, IntDen)	COL1A1	95947	94943	99262			COL1A1	106316	105904	102630			COL1A1	101299	106330	105115			COL1A1	115979	114283	117572			COL1A1	131073	132795	128871			COL1A1	108321	106291	109284
	α-SMA	56840	60863	56337			α-SMA	65943	54825	60731			α-SMA	65532	83365	70840			α-SMA	106788	105399	104426			α-SMA	122975	115293	123441			α-SMA	88901	91053	88719
	TGF-β1	108452	106869	104443			TGF-β1	113619	110929	114888			TGF-β1	103302	102316	107649			TGF-β1	119023	113425	122365			TGF-β1	143704	140523	144784			TGF-β1	108564	106111	104095
	ACTB	95934	94198	91378			ACTB	100161	101724	103152			ACTB	97961	97263	97956			ACTB	85598	93768	102180			ACTB	87566	89129	95386			ACTB	94441	94127	88241
Average IntDen (ACTB )	93836.7						101679						97726.7						93848.7						90693.7						92269.7
Relative protein expression	COL1A1	1.02249	1.01179	1.05782			COL1A1	1.0456	1.04155	1.00935			COL1A1	1.03655	1.08803	1.0756			COL1A1	1.23581	1.21774	1.25278			COL1A1	1.44523	1.46421	1.42095			COL1A1	1.17396	1.15196	1.1844
	α-SMA	0.605733	0.648606	0.600373			α-SMA	0.648541	0.539197	0.597282			α-SMA	0.670564	0.853042	0.724879			α-SMA	1.13787	1.12307	1.11271			α-SMA	1.35594	1.27124	1.36108			α-SMA	0.963491	0.986814	0.961519
	TGF-β1	1.15575	1.13888	1.11303			TGF-β1	1.11743	1.09097	1.12991			TGF-β1	1.05705	1.04696	1.10153			TGF-β1	1.26824	1.20859	1.30385			TGF-β1	1.5845	1.54942	1.59641			TGF-β1	1.17659	1.15001	1.12816
		WT vs SA3KO	WT vs SA3OE	WT vs WT+DSS	SA3KO vs SA3KO+DSS	SA3OE vs SA3OE+DSS	WT+DSS vs SA3KO+DSS	WT+DSS vs SA3OE+DSS
P value	COL1A1	0.938873	0.158731	0.000285141	1.7231e-05	0.0047597	0.000206882	0.00935322
	α-SMA	0.544032	0.0797939	7.42754e-06	6.87167e-05	0.0155768	0.00241386	0.000147117
	TGF-β1	0.243477	0.0320059	0.0150388	1.40043e-05	0.0190514	0.000528916	0.0250943
	COL1A1
Relative expression (average)	1.0307
Normalization	COL1A1	0.992035	0.981654	1.02631				1.01446	1.01053	0.97929				1.00568	1.05563	1.04357				1.199	1.18147	1.21547				1.40218	1.4206	1.37863				1.139	1.11765	1.14912
Normalization	α-SMA	0.587692	0.629287	0.582491				0.629225	0.523137	0.579492				0.650592	0.827635	0.703289				1.10398	1.08962	1.07956				1.31555	1.23337	1.32054				0.934794	0.957422	0.93288
Normalization	TGF-β1	1.12133	1.10496	1.07988				1.08415	1.05848	1.09626				1.02557	1.01578	1.06872				1.23047	1.1726	1.26502				1.53731	1.50328	1.54886				1.14155	1.11576	1.09456

## Sheet: F4
F4C		WT					SA3KO					WT+DSS					SA3KO+DSS
Protein expression (Integrated Density, IntDen)	p65	91050	95905	95134		p65	106139	109066	100157		p65	112810	110660	116259		p65	113647	114093	113033
	p-p65	82527	82817	86637		p-p65	104479	101406	103320		p-p65	111660	113741	119126		p-p65	136721	137832	131185
	ACTB	77450	72376	76626		ACTB	78665	76505	78763		ACTB	83733	77052	87257		ACTB	92255	86329	95977
Average IntDen (ACTB )	75484					77977.7					82680.7					91520.3
Relative protein expression	p65	1.20622	1.27053	1.26032		p65	1.36115	1.39868	1.28443		p65	1.36441	1.3384	1.40612		p65	1.24177	1.24664	1.23506
	p-p65	1.0933	1.09715	1.14775		p-p65	1.33986	1.30045	1.32499		p-p65	1.3505	1.37567	1.4408		p-p65	1.49389	1.50603	1.4334
	p-P65/P65	0.906392	0.863532	0.910684		p-P65/P65	0.98436	0.929767	1.03158		p-P65/P65	0.989806	1.02784	1.02466		p-P65/P65	1.20303	1.20807	1.16059
P value		WT vs SA3KO	WT vs WT+DSS	SA3KO vs SA3KO+DSS	WT+DSS vs SA3KO+DSS
	p65	0.0588623	0.0115311	0.0340304	0.00302206
	p-p65	0.000569199	0.00100425	0.00347616	0.0644456
	p-P65/P65	0.0555638	0.00338945	0.00321756	0.000805078
	P65
Relative expression (average)	1.24569
Normalization	p65	0.968311	1.01994	1.01174			1.09268	1.12282	1.0311			1.0953	1.07443	1.12879			0.996851	1.00076	0.991466
	p-p65	0.87767	0.880754	0.921379			1.0756	1.04396	1.06366			1.08414	1.10434	1.15663			1.19924	1.20899	1.15069
	p-P65/P65	0.727622	0.693215	0.731068			0.790213	0.746387	0.82812			0.794584	0.825119	0.822565			0.965756	0.969798	0.931685

## Sheet: F5
F5C			WT					SA3KO					WT+DSS					SA3KO+DSS
Protein expression (Integrated Density, IntDen)		SAA3	142583	138218	152921		SAA3	0	0	0		SAA3	163071	167129	173616		SAA3	0	0	0
		HSPB1	127100	118297	126582		HSPB1	157701	143290	146295		HSPB1	149632	146386	140535		HSPB1	151823	157839	155744
		p-HSPB1	105068	106761	102750		p-HSPB1	127175	118468	125528		p-HSPB1	123839	116021	117419		p-HSPB1	139221	130456	127982
		IKβ-α	114615	118286	124844		IKβ-α	132098	122425	124251		IKβ-α	106605	109560	114741		IKβ-α	92247	94641	88432
		p-IKβ-α	108882	105284	89009		p-IKβ-α	135737	137094	111982		p-IKβ-α	131925	133241	133874		p-IKβ-α	161085	157017	158039
		P65	89744	100612	118935		P65	108104	162620	153157		P65	133184	122896	124871		P65	140083	144961	148284
		p-P65	89436	100897	117165		p-P65	105774	134596	149145		p-P65	148632	146848	147092		p-P65	175920	178435	185592
		ACTB	72924	97102	96473		ACTB	84025	112347	104425		ACTB	79528	102805	90983		ACTB	80229	101122	89211
Average IntDen (ACTB )	88833						100266					91105.3					90187.3
Relative protein expression		SAA3	1.60507	1.55593	1.72144		SAA3	0	0	0		SAA3	1.78992	1.83446	1.90566		SAA3	0	0	0
		HSPB1	1.43077	1.33168	1.42494		HSPB1	1.57283	1.4291	1.45907		HSPB1	1.64241	1.60678	1.54256		HSPB1	1.68342	1.75012	1.72689
		p-HSPB1	1.18276	1.20182	1.15666		p-HSPB1	1.26838	1.18154	1.25195		p-HSPB1	1.35929	1.27348	1.28883		p-HSPB1	1.54369	1.4465	1.41907
		IKβ-α	1.29023	1.33155	1.40538		IKβ-α	1.31748	1.22101	1.23922		IKβ-α	1.17013	1.20256	1.25943		IKβ-α	1.02284	1.04938	0.980537
		p-IKβ-α	1.22569	1.18519	1.00198		p-IKβ-α	1.35377	1.36731	1.11685		p-IKβ-α	1.44805	1.46249	1.46944		p-IKβ-α	1.78612	1.74101	1.75234
		P65	1.01026	1.1326	1.33886		P65	1.07818	1.62189	1.52751		P65	1.46187	1.34894	1.37062		P65	1.55324	1.60733	1.64418
		p-P65	1.00679	1.13581	1.31894		p-P65	1.05494	1.34239	1.4875		p-P65	1.63143	1.61185	1.61453		p-P65	1.95061	1.97849	2.05785
		p-P65/P65	0.996568	1.00283	0.985118		p-P65/P65	0.978447	0.827672	0.973805		p-P65/P65	1.11599	1.1949	1.17795		p-P65/P65	1.25583	1.23092	1.2516
P value			WT vs SA3KO	WT vs WT+DSS	SA3KO vs SA3KO+DSS	WT+DSS vs SA3KO+DSS
		SAA3	4.93103e-06	0.0222434	ns	6.69318e-07
		HSPB1	0.168254	0.00972825	0.00826283	0.0249847
		p-HSPB1	0.145503	0.0126438	0.00698901	0.0243562
		IKβ-α	0.137238	0.0365573	0.00249685	0.00421099
		p-IKβ-α	0.254292	0.00955566	0.00431725	3.63949e-05
		P65	0.267582	0.0840344	0.320508	0.00881636
		p-P65	0.417065	0.00684935	0.00590618	0.000325482
		p-P65/P65	0.242502	0.00237561	0.00310193	0.0298757
		SAA3
Relative expression (average)		1.62748
Normalization		SAA3	0.986229	0.956036	1.05774		SAA3	0	0	0		SAA3	1.09981	1.12718	1.17093		SAA3	0	0	0
		HSPB1	0.879135	0.818245	0.875552		HSPB1	0.966421	0.878108	0.896523		HSPB1	1.00917	0.987279	0.947818		HSPB1	1.03437	1.07536	1.06108
		p-HSPB1	0.726742	0.738452	0.710709		p-HSPB1	0.779352	0.725994	0.769259		p-HSPB1	0.835214	0.782487	0.791915		p-HSPB1	0.948513	0.888797	0.871942
		IKβ-α	0.792777	0.818169	0.86353		IKβ-α	0.809521	0.750243	0.761433		IKβ-α	0.718982	0.738911	0.773854		IKβ-α	0.628479	0.644789	0.602487
		p-IKβ-α	0.753123	0.728236	0.615664		p-IKβ-α	0.831821	0.840137	0.686246		p-IKβ-α	0.889749	0.898624	0.902894		p-IKβ-α	1.09747	1.06976	1.07672
		P65	0.620748	0.69592	0.822658		P65	0.662481	0.996565	0.938574		P65	0.89824	0.828854	0.842174		P65	0.954386	0.98762	1.01026
		p-P65	0.618617	0.697892	0.810415		p-P65	0.648203	0.824829	0.913988		p-P65	1.00243	0.990395	0.99204		p-P65	1.19854	1.21568	1.26444
		p-P65/P65	0.612338	0.616187	0.605302		p-P65/P65	0.601203	0.50856	0.598351		p-P65/P65	0.685716	0.7342	0.723788		p-P65/P65	0.771639	0.756333	0.76904
F5D			WT					SA3KO					SA3KO (J2)					SA3OE					WT+DSS					SA3KO+DSS					SA3KO (J2)+DSS					SA3OE+DSS
Protein expression (Integrated Density, IntDen)		SAA3	112923	87395	127160		SAA3	0	0	0		SAA3	0	0	0		SAA3	176620	186440	176706		SAA3	189355	184890	180253		SAA3	0	0	0		SAA3	0	0	0		SAA3	179876	170173	184102
		HSPB1	110231	118788	119565		HSPB1	136192	131820	138752		HSPB1	131099	127756	124660		HSPB1	126582	129530	120489		HSPB1	160774	161314	165185		HSPB1	198057	191750	191959		HSPB1	143791	146224	146189		HSPB1	125565	120245	120811
		p-HSPB1	109210	109021	104785		p-HSPB1	136559	139414	132066		p-HSPB1	112798	110690	114300		p-HSPB1	110314	114699	106056		p-HSPB1	142867	145504	145985		p-HSPB1	185247	191122	191356		p-HSPB1	127939	122430	120714		p-HSPB1	109909	105984	102070
		IKβ-α	144179	169113	156750		IKβ-α	187379	167819	168046		IKβ-α	182019	187653	184875		IKβ-α	167695	174328	184987		IKβ-α	157964	150987	162095		IKβ-α	144312	143193	132761		IKβ-α	174766	175145	175577		IKβ-α	145684	147988	157563
		p-IKβ-α	91238	98229	100842		p-IKβ-α	133819	129603	153385		p-IKβ-α	107644	113863	114101		p-IKβ-α	107968	81974	94703		p-IKβ-α	139166	142509	132613		p-IKβ-α	171143	165947	170712		p-IKβ-α	125672	119083	119203		p-IKβ-α	104384	106936	105234
		P65	133265	116060	136710		P65	168701	174712	171978		P65	151523	153180	164438		P65	155483	155525	152652		P65	187326	185817	190323		P65	200952	188438	198892		P65	153163	158673	158897		P65	151826	158001	155388
		p-P65	100772	94293	114113		p-P65	113098	115234	130078		p-P65	107608	121762	120500		p-P65	112360	125732	100004		p-P65	179848	176620	186587		p-P65	212044	213144	214422		p-P65	137087	134693	132242		p-P65	130881	137703	138784
		ACTB	126918	131070	143830		ACTB	163897	163776	173401		ACTB	168273	156579	170037		ACTB	163461	155175	168831		ACTB	157084	163593	172211		ACTB	164132	176188	173671		ACTB	161812	165300	166166		ACTB	131716	142392	145885
Average IntDen (ACTB )		133939					167025					164963					162489					164296					171330					164426					139998
Relative protein expression		SAA3	0.843091	0.652497	0.949385		SAA3	0	0	0		SAA3	0	0	0		SAA3	1.08697	1.1474	1.0875		SAA3	1.15252	1.12535	1.09712		SAA3	0	0	0		SAA3	0	0	0		SAA3	1.28485	1.21554	1.31504
		HSPB1	0.822992	0.886879	0.89268		HSPB1	0.815401	0.789225	0.830728		HSPB1	0.794718	0.774452	0.755685		HSPB1	0.779019	0.797162	0.741521		HSPB1	0.978563	0.98185	1.00541		HSPB1	1.15599	1.11918	1.1204		HSPB1	0.874503	0.8893	0.889087		HSPB1	0.896908	0.858907	0.86295
		p-HSPB1	0.815369	0.813958	0.782332		p-HSPB1	0.817598	0.834691	0.790698		p-HSPB1	0.683778	0.670999	0.692883		p-HSPB1	0.678901	0.705888	0.652696		p-HSPB1	0.869571	0.885621	0.888549		p-HSPB1	1.08123	1.11552	1.11688		p-HSPB1	0.778095	0.74459	0.734154		p-HSPB1	0.785077	0.757041	0.729084
		IKβ-α	1.07645	1.26261	1.17031		IKβ-α	1.12186	1.00476	1.00611		IKβ-α	1.10339	1.13755	1.12071		IKβ-α	1.03204	1.07286	1.13846		IKβ-α	0.96146	0.918994	0.986603		IKβ-α	0.842303	0.835771	0.774883		IKβ-α	1.06289	1.06519	1.06782		IKβ-α	1.04062	1.05707	1.12547
		p-IKβ-α	0.681189	0.733384	0.752893		p-IKβ-α	0.801193	0.775951	0.918337		p-IKβ-α	0.652534	0.690234	0.691676		p-IKβ-α	0.664463	0.50449	0.582827		p-IKβ-α	0.847044	0.867392	0.807159		p-IKβ-α	0.998907	0.968579	0.996391		p-IKβ-α	0.764307	0.724235	0.724964		p-IKβ-α	0.745612	0.763841	0.751684
		P65	0.994965	0.866512	1.02069		P65	1.01004	1.04603	1.02966		P65	0.918527	0.928572	0.996817		P65	0.956883	0.957142	0.939461		P65	1.14017	1.13099	1.15842		P65	1.17289	1.09985	1.16087		P65	0.931501	0.965012	0.966374		P65	1.08449	1.1286	1.10993
		p-P65	0.75237	0.703998	0.851975		p-P65	0.677134	0.689922	0.778795		p-P65	0.652316	0.738117	0.730467		p-P65	0.691493	0.773788	0.615451		p-P65	1.09466	1.07501	1.13568		p-P65	1.23763	1.24405	1.25151		p-P65	0.833731	0.819171	0.804265		p-P65	0.93488	0.983609	0.991331
		p-P65/P65	0.756178	0.81245	0.834709		p-P65/P65	0.670405	0.659565	0.756364		p-P65/P65	0.710176	0.794895	0.732799		p-P65/P65	0.722651	0.808436	0.655111		p-P65/P65	0.96008	0.950505	0.98037		p-P65/P65	1.0552	1.13111	1.07808		p-P65/P65	0.89504	0.848872	0.83225		p-P65/P65	0.862046	0.871532	0.893145
			WT vs SA3KO	WT vs SA3KO(J2)	WT vs SA3OE			SA3KO(J2) vs SA3OE	WT+DSS vs SA3KO+DSS	WT+DSS vs SA3KO(J2)+DSS			WT+DSS vs SA3OE+DSS	SA3KO(J2)+DSS vs SA3OE+DSS	WT vs WT+DSS			SA3KO vs SA3KO+DSS	SA3KO vs SA3KO(J2)	SA3KO(J2) vs SA3KO(J2)+DSS			SA3OE vs SA3OE+DSS	SA3KO+DSS vs SA3KO(J2)+DSS	SA3KO+DSS vs SA3OE+DSS
P value		SAA3	0.000718457	0.000718457	0.0305213		SAA3	6.44544e-07	2.4476e-07	2.4476e-07		SAA3	0.0118703	1.71947e-06	0.0246608		SAA3	ns	ns	ns		SAA3	0.00990287	ns	1.71947e-06
		HSPB1	0.0932667	0.0208121	0.0265639		HSPB1	0.910338	0.000627394	0.000436069		HSPB1	0.0014164	0.4312	0.00711881		HSPB1	4.80097e-05	0.0900289	0.000881566		HSPB1	0.00784707	4.51783e-05	0.000109777
		p-HSPB1	0.566596	0.000633313	0.0026598		p-HSPB1	0.848241	6.88708e-05	0.000884846		p-HSPB1	0.00195482	0.830072	0.00325753		p-HSPB1	7.43577e-05	0.000768745	0.00900601		p-HSPB1	0.0250251	3.72417e-05	6.35771e-05
		IKβ-α	0.131165	0.418428	0.226143		IKβ-α	0.292144	0.00907604	0.00518615		IKβ-α	0.0219892	0.744451	0.0201218		IKβ-α	0.00693981	0.12942	0.00516966		IKβ-α	0.875869	0.000325265	0.00159396
		p-IKβ-α	0.0886053	0.150132	0.052872		p-IKβ-α	0.120738	0.00186803	0.00967569		p-IKβ-α	0.00932908	0.328563	0.0131474		p-IKβ-α	0.0254638	0.0282276	0.0316816		p-IKβ-α	0.0217368	0.000108336	2.97709e-05
		P65	0.236834	0.823859	0.851992		P65	0.905685	0.958011	0.000172868		P65	0.0784751	0.000860796	0.0195538		P65	0.009595	0.0392287	0.827015		P65	0.000370425	0.00168039	0.228826
		p-P65	0.372872	0.291549	0.295856		p-P65	0.814061	0.00146698	0.000139508		p-P65	0.00631495	0.00153553	0.00212526		p-P65	8.05012e-05	0.853077	0.0174672		p-P65	0.00487064	1.42918e-06	0.000110767
		p-P65/P65	0.0517289	0.18472	0.222378		p-P65/P65	0.752945	0.00671905	0.00718868		p-P65/P65	0.00229371	0.465535	0.00287524		p-P65/P65	0.000494209	0.272558	0.0232441		p-P65/P65	0.0316487	0.00143596	0.000940302
		SAA3
Relative expression (average)		0.814991
Normalization		SAA3	1.03448	0.800619	1.1649		SAA3	0	0	0		SAA3	0	0	0		SAA3	1.33372	1.40787	1.33436		SAA3	1.41416	1.38081	1.34618		SAA3	0	0	0		SAA3	0	0	0		SAA3	1.57652	1.49148	1.61356
		HSPB1	1.00982	1.08821	1.09533		HSPB1	1.0005	0.968385	1.01931		HSPB1	0.975125	0.950259	0.927231		HSPB1	0.955862	0.978123	0.909852		HSPB1	1.2007	1.20474	1.23365		HSPB1	1.41841	1.37325	1.37474		HSPB1	1.07302	1.09118	1.09092		HSPB1	1.10051	1.05389	1.05885
		p-HSPB1	1.00046	0.998733	0.959927		p-HSPB1	1.0032	1.02417	0.970192		p-HSPB1	0.839	0.823321	0.850172		p-HSPB1	0.833017	0.86613	0.800864		p-HSPB1	1.06697	1.08666	1.09026		p-HSPB1	1.32667	1.36875	1.37042		p-HSPB1	0.954728	0.913618	0.900813		p-HSPB1	0.963296	0.928895	0.894591
		IKβ-α	1.32081	1.54923	1.43597		IKβ-α	1.37654	1.23284	1.23451		IKβ-α	1.35387	1.39578	1.37511		IKβ-α	1.26632	1.31641	1.3969		IKβ-α	1.17972	1.12761	1.21057		IKβ-α	1.03351	1.0255	0.950788		IKβ-α	1.30417	1.307	1.31022		IKβ-α	1.27685	1.29704	1.38096
		p-IKβ-α	0.835824	0.899868	0.923806		p-IKβ-α	0.98307	0.952098	1.12681		p-IKβ-α	0.800664	0.846922	0.848692		p-IKβ-α	0.815302	0.619013	0.715133		p-IKβ-α	1.03933	1.0643	0.99039		p-IKβ-α	1.22567	1.18845	1.22258		p-IKβ-α	0.937811	0.888641	0.889537		p-IKβ-α	0.914872	0.937239	0.922322
		p-P65/P65	0.927836	0.996883	1.02419		p-P65/P65	0.822592	0.809292	0.928065		p-P65/P65	0.871391	0.975342	0.89915		p-P65/P65	0.886699	0.991957	0.803826		p-P65/P65	1.17803	1.16628	1.20292		p-P65/P65	1.29474	1.38788	1.32282		p-P65/P65	1.09822	1.04157	1.02118		p-P65/P65	1.05774	1.06938	1.0959

## Sheet: F6
F6E		WT					SA3KO					WT+DSS					SA3KO+DSS
Protein expression (Integrated Density, IntDen)	SMAD2	104347	97140	97307		SMAD2	104659	111430	115948		SMAD2	116060	113978	112975		SMAD2	135318	134475	138086
	P-SMAD2	87255	77943	95536		P-SMAD2	98011	109352	119096		P-SMAD2	124958	129309	129289		P-SMAD2	169866	161352	164321
	SMAD3	77801	78222	78733		SMAD3	111885	95173	109889		SMAD3	95318	88530	90705		SMAD3	117397	112407	129618
	p-SMAD3	77894	79052	78712		p-SMAD3	101721	92198	107841		p-SMAD3	101617	98597	100532		p-SMAD3	150172	147911	159520
	ACTB	89118	91022	106892		ACTB	96158	122750	121429		ACTB	96897	102566	96830		ACTB	109591	96927	114418
Average IntDen (ACTB )	95677.3					113446					98764.3					106979
Relative protein expression	SMAD2	1.09061	1.01529	1.01703		SMAD2	0.922547	0.982232	1.02206		SMAD2	1.17512	1.15404	1.14388		SMAD2	1.26491	1.25703	1.29078
	P-SMAD2	0.911971	0.814644	0.998523		P-SMAD2	0.863947	0.963915	1.04981		P-SMAD2	1.26521	1.30927	1.30907		P-SMAD2	1.58785	1.50826	1.53602
	SMAD3	0.81316	0.81756	0.822901		SMAD3	0.986243	0.83893	0.968649		SMAD3	0.965105	0.896376	0.918398		SMAD3	1.09739	1.05074	1.21162
	p-SMAD3	0.814132	0.826235	0.822682		p-SMAD3	0.896649	0.812706	0.950596		p-SMAD3	1.02888	0.998306	1.0179		p-SMAD3	1.40376	1.38262	1.49114
	P-SMAD2/SMAD2	0.8362	0.802378	0.9818		P-SMAD2/SMAD2	0.936479	0.981352	1.02715		P-SMAD2/SMAD2	1.07667	1.13451	1.1444		P-SMAD2/SMAD2	1.25531	1.19987	1.18999
	P-SMAD3/SMAD3	1.0012	1.01061	0.999733		P-SMAD3/SMAD3	0.909157	0.968741	0.981363		P-SMAD3/SMAD3	1.06608	1.11371	1.10834		P-SMAD3/SMAD3	1.27918	1.31585	1.23069
p value		WT vs SA3KO	WT vs WT+DSS	SA3KO vs SA3KO+DSS	WT+DSS vs SA3KO+DSS
	SMAD2	0.161452	0.0116144	0.000649969	0.00118005
	P-SMAD2	0.537748	0.00218216	0.000564535	0.000822655
	SMAD3	0.0714516	0.00602144	0.0473161	0.0204077
	p-SMAD3	0.178539	3.59352e-05	0.000491414	0.000281631
	P-SMAD2/SMAD2	0.150515	0.0141831	0.00214306	0.0301394
	P-SMAD3/SMAD3	0.0873051	0.00395262	0.0006333	0.00343937
	P-SMAD2/SMAD2
Relative expression (average)	0.873459
Normalization	P-SMAD2/SMAD2	0.957343	0.918621	1.12404		P-SMAD2/SMAD2	1.07215	1.12352	1.17596		P-SMAD2/SMAD2	1.23265	1.29887	1.3102		P-SMAD2/SMAD2	1.43717	1.37369	1.36239
	P-SMAD3/SMAD3	1.14624	1.15702	1.14457		P-SMAD3/SMAD3	1.04087	1.10909	1.12354		P-SMAD3/SMAD3	1.22053	1.27506	1.26891		P-SMAD3/SMAD3	1.4645	1.50648	1.40899
F6F
Protein expression (Integrated Density, IntDen)	P65		WT						SA3KO								SA3OE					WT+DSS					SA3KO+DSS					SA3OE+DSS
		-,-	128556	120037	128390				163750	157373	163551						155996	151208	147548			159060	152315	155633			159870	157793	157984			154941	159889	152435
		+,-	126971	132520	120863				155190	157996	136270						114485	126199	97663			120176	142658	116673			173508	152155	150617			125552	119137	118085
		-,+	166565	159208	157249				164796	150110	160208						142259	164711	144631			133844	128849	136237			169906	169375	167716			129439	123596	129586
Average IntDen (ACTB )		125740						153985								141717					128497					148927					149198
		127762						144525								132804					135241					148321					144260
		127142						131643								120914					136946					143180					146437
Relative protein expression		-,-	1.02239	0.954642	1.02107				1.06342	1.022	1.06212						1.10076	1.06697	1.04115			1.23785	1.18536	1.21118			1.07348	1.05953	1.06081			1.03849	1.07166	1.0217
		+,-	0.993811	1.03724	0.946004				1.07379	1.09321	0.942882						0.862058	0.950263	0.73539			0.888606	1.05484	0.862704			1.16982	1.02585	1.01548			0.870319	0.825851	0.818559
		-,+	1.31007	1.2522	1.23679				1.25184	1.14028	1.21699						1.17653	1.36221	1.19614			0.977351	0.940877	0.994825			1.18666	1.18295	1.17137			0.883925	0.844024	0.884929
p value	P65		WT vs SA3KO	WT vs SA3OE	WT vs WT+DSS	SA3KO vs SA3KO+DSS	SA3OE vs SA3OE+DSS	WT+DSS vs SA3KO+DSS	WT+DSS vs SA3OE+DSS
		-,-	0.129777	0.0677121	0.0014224	0.341524	0.320419	0.000744351	0.00136234
		+,-	0.458795	0.102021	0.434868	0.648567	0.872782	0.159074	0.194122
		-,+	0.186769	0.751177	0.000419321	0.532342	0.00346206	0.000224865	0.00863037
Protein expression (Integrated Density, IntDen)	P-P65		WT						SA3KO								SA3OE					WT+DSS					SA3KO+DSS					SA3OE+DSS
		-,-	102715	101969	126033				163581	161340	160307						136240	129387	126652			170776	177203	170464			196340	194621	190351			146480	144974	147945
		+,-	113341	102441	133826				146260	136150	159907						89689	118455	77223			79795	126545	157786			133740	167535	214951			98714	102029	167143
		-,+	120922	123560	136711				159883	159194	140861						97580	127068	98661			151597	152434	158257			205079	208062	209480			110937	116718	112339
Average IntDen (ACTB )		125740						153985								141717					128497					148927					149198
		127762						144525								132804					135241					148321					144260
		127142						131643								120914					136946					143180					146437
Relative protein expression		-,-	0.816882	0.810949	1.00233				1.06232	1.04776	1.04106						0.961355	0.912998	0.893699			1.32902	1.37904	1.3266			1.31836	1.30682	1.27815			0.981785	0.971691	0.991604
		+,-	0.887128	0.801813	1.04747				1.012	0.942052	1.10643						0.675347	0.891951	0.58148			0.590021	0.9357	1.1667			0.901695	1.12955	1.44923			0.68428	0.707259	1.15863
		-,+	0.951076	0.971824	1.07526				1.21452	1.20929	1.07003						0.807018	1.05089	0.815958			1.10699	1.1131	1.15562			1.43232	1.45315	1.46306			0.757577	0.797054	0.767151
p value	P-P65		WT vs SA3KO	WT vs SA3OE	WT vs WT+DSS	SA3KO vs SA3KO+DSS	SA3OE vs SA3OE+DSS	WT+DSS vs SA3KO+DSS	WT+DSS vs SA3OE+DSS
		-,-	0.0513537	0.524337	0.00198212	4.94926e-05	0.0478403	0.10378	3.58661e-05
		+,-	0.279022	0.168771	0.93979	0.445979	0.497951	0.318713	0.845322
		-,+	0.0534726	0.289456	0.0382429	0.0040943	0.219655	5.31041e-05	5.43672e-05
	P-P65/P65		WT						SA3KO								SA3OE					WT+DSS					SA3KO+DSS					SA3OE+DSS
		-,-	0.79899	0.84948	0.981642				0.998968	1.02521	0.980165						0.873356	0.855689	0.858378			1.07366	1.1634	1.09529			1.22812	1.23339	1.20488			0.945392	0.906717	0.970545
		+,-	0.892653	0.773023	1.10725				0.942458	0.861731	1.17346						0.783413	0.938637	0.790709			0.663984	0.887052	1.35238			0.7708	1.10108	1.42714			0.78624	0.856401	1.41545
		-,+	0.725975	0.776092	0.869392				0.970187	1.06052	0.879238						0.685932	0.77146	0.682157			1.13264	1.18304	1.16163			1.20701	1.22841	1.24902			0.85706	0.944351	0.866907
p value	P-P65/P65		WT vs SA3KO	WT vs SA3OE	WT vs WT+DSS	SA3KO vs SA3KO+DSS	SA3OE vs SA3OE+DSS	WT+DSS vs SA3KO+DSS	WT+DSS vs SA3OE+DSS
		-,-	0.0898558	0.807708	0.0183017	0.000149679	0.0154728	0.0172832	0.00660518
		+,-	0.64034	0.47485	0.856212	0.638755	0.426151	0.659456	0.86485
		-,+	0.0555474	0.205224	0.00115814	0.00860997	0.0117847	0.0220201	0.000988979
			WT	SA3KO	SA3OE	WT+DSS	SA3KO+DSS	SA3OE+DSS
		-,- vs +,-	0.692453	0.929371	0.65026	0.523119	0.553687	0.714699
		-,- vs -,+	0.278305	0.590931	0.00732672	0.190966	0.708124	0.196868
		+,- vs -,+	0.276988	0.843359	0.100079	0.400013	0.535714	0.55321
	P-P65/P65
Relative expression (average)	0.876704	-,-	0.911357	0.968947	1.1197			-,-	1.13946	1.16939	1.11801					-,-	0.996181	0.976029	0.979097		-,-	1.22465	1.32701	1.24933		-,-	1.40084	1.40685	1.37432		-,-	1.07835	1.03423	1.10704
Normalization		+,-	1.01819	0.881738	1.26297			+,-	1.075	0.982921	1.33849					+,-	0.893589	1.07064	0.901911		+,-	0.757365	1.0118	1.54257		+,-	0.879202	1.25593	1.62784		+,-	0.896813	0.976841	1.61451
		-,+	0.828073	0.885238	0.99166			-,+	1.10663	1.20966	1.00289					-,+	0.782399	0.879955	0.778092		-,+	1.29193	1.34942	1.325		-,+	1.37676	1.40117	1.42467		-,+	0.977593	1.07716	0.988825
Protein expression (Integrated Density, IntDen)	TGFB1		WT						SA3KO								SA3OE					WT+DSS					SA3KO+DSS					SA3OE+DSS
		-,-	95757	93238	104552				142262	98523	104203						102666	102085	112952			133535	138712	144799			182855	180528	183926			141249	136050	136246
		+,-	133330	77071	130219				142054	124814	152842						141844	102463	160899			143309	117240	130827			157775	146406	141532			155253	123684	113739
		-,+	139555	73987	141274				166907	114621	173527						123669	85124	140717			147103	126898	134063			168789	130337	136053			151230	105769	106520
Average IntDen (ACTB )		125740						153985								141717					128497					148927					149198
		127762						144525								132804					135241					148321					144260
		127142						131643								120914					136946					143180					146437
Relative protein expression			0.761546	0.741512	0.831491				0.923869	0.639822	0.676709						0.724445	0.720346	0.797027			1.0392	1.07949	1.12686			1.22781	1.21219	1.235			0.946724	0.911878	0.913191
			1.04358	0.60324	1.01923				0.982903	0.863615	1.05755						1.06807	0.771534	1.21155			1.05966	0.866897	0.967362			1.06374	0.987091	0.95423			1.07621	0.857371	0.788432
			1.09763	0.581923	1.11115				1.26788	0.870698	1.31817						1.02278	0.704003	1.16377			1.07417	0.92663	0.97895			1.17886	0.910304	0.950226			1.03273	0.722285	0.727413
p value			WT vs SA3KO	WT vs SA3OE	WT vs WT+DSS	SA3KO vs SA3KO+DSS	SA3OE vs SA3OE+DSS	WT+DSS vs SA3KO+DSS	WT+DSS vs SA3OE+DSS
	TGFB1	-,-	0.753375	0.449737	0.00122895	0.00589581	0.00297504	0.00546641	0.00472786
		+,-	0.632852	0.542144	0.646379	0.632498	0.520444	0.596052	0.607871
		-,+	0.378566	0.887565	0.743208	0.445091	0.469316	0.843093	0.210797
			WT	SA3KO	SA3OE	WT+DSS	SA3KO+DSS	SA3OE+DSS
		-,- vs +,-	0.489799	0.10414	0.110333	0.127758	0.00252649	0.858806
		-,- vs -,+	0.437129	0.0724587	0.192833	0.151504	0.0650598	0.403182
		+,- vs -,+	0.862671	0.293224	0.789792	0.705439	0.904685	0.584328
Relative expression (average)	0.778183	-,-	0.97862	0.952876	1.0685				1.18721	0.8222	0.869601						0.930945	0.925676	1.02422			1.33542	1.3872	1.44807			1.5778	1.55772	1.58704			1.21658	1.1718	1.17349
Normalization		+,-	1.34105	0.775191	1.30976				1.26307	1.10978	1.359						1.37251	0.991455	1.55689			1.36171	1.114	1.2431			1.36696	1.26846	1.22623			1.38297	1.10176	1.01317
		-,+	1.4105	0.747797	1.42788				1.62928	1.11889	1.6939						1.31432	0.904675	1.4955			1.38036	1.19076	1.25799			1.51489	1.16978	1.22108			1.32711	0.928168	0.934759
Protein expression (Integrated Density, IntDen)	SMAD2		WT						SA3KO								SA3OE					WT+DSS					SA3KO+DSS					SA3OE+DSS
		-,-	135893	138705	140898				157634	154072	167387						135030	167803	153804			153740	154539	152132			138461	130042	138501			149592	152945	156597
		+,-	127097	139625	142979				143593	169067	149180						113192	138552	153078			110004	130651	128054			137394	159126	141870			105297	131845	134428
		-,+	136203	140461	138360				144916	149960	134896						114369	114011	136047			123378	139683	137485			136477	143111	152358			91407	112793	133580
Average IntDen (ACTB )		125740						153985								141717					128497					148927					149198
		127762						144525								132804					135241					148321					144260
		127142						131643								120914					136946					143180					146437
Relative protein expression			1.08074	1.10311	1.12055				1.0237	1.00056	1.08703						0.952817	1.18407	1.08529			1.19645	1.20266	1.18393			0.929722	0.873191	0.92999			1.00264	1.02512	1.04959
			0.994798	1.09286	1.11911				0.993551	1.16981	1.03221						0.852322	1.04328	1.15266			0.813392	0.966061	0.946858			0.926331	1.07285	0.956509			0.729913	0.913942	0.931847
			1.07126	1.10475	1.08823				1.10083	1.13914	1.02471						0.945868	0.942907	1.12515			0.900927	1.01999	1.00394			0.953187	0.99952	1.0641			0.624208	0.770251	0.912203
p value	SMAD2		WT vs SA3KO	WT vs SA3OE	WT vs WT+DSS	SA3KO vs SA3KO+DSS	SA3OE vs SA3OE+DSS	WT+DSS vs SA3KO+DSS	WT+DSS vs SA3OE+DSS
		-,-	0.0852805	0.707459	0.00189775	0.0169579	0.518975	0.000135065	0.000324379
		+,-	0.957334	0.609803	0.0587898	0.315165	0.221705	0.308406	0.566364
		-,+	0.996863	0.243365	0.0425624	0.150452	0.0833075	0.567431	0.0865509
Protein expression (Integrated Density, IntDen)	P-SMAD2		WT						SA3KO								SA3OE					WT+DSS					SA3KO+DSS					SA3OE+DSS
		-,-	145018	129491	145316				164555	169038	170667						146449	160317	147055			196180	186963	186743			193130	187193	185484			174579	172179	177225
		+,-	124431	125102	135348				150021	155016	156499						105345	126765	119908			117734	112134	139628			156448	148871	160727			140413	123484	124498
		-,+	126690	139478	128032				140966	144660	140774						82732	123655	107837			129901	130115	142662			149522	148023	154575			134170	128317	125077
Average IntDen (ACTB )		125740						153985								141717					128497					148927					149198
		127762						144525								132804					135241					148321					144260
		127142						131643								120914					136946					143180					146437
Relative protein expression			1.15331	1.02983	1.15568				1.06864	1.09776	1.10834						1.03339	1.13125	1.03767			1.52672	1.455	1.45328			1.29681	1.25694	1.24547			1.17012	1.15403	1.18785
			0.973931	0.979183	1.05938				1.03803	1.07259	1.08285						0.793235	0.954525	0.902892			0.87055	0.829142	1.03244			1.0548	1.00371	1.08365			0.973335	0.855984	0.863013
			0.996442	1.09702	1.007				1.07082	1.09888	1.06936						0.68422	1.02267	0.891846			0.948559	0.950121	1.04174			1.0443	1.03383	1.07959			0.916232	0.876263	0.854137
p value	P-SMAD2		WT vs SA3KO	WT vs SA3OE	WT vs WT+DSS	SA3KO vs SA3KO+DSS	SA3OE vs SA3OE+DSS	WT+DSS vs SA3KO+DSS	WT+DSS vs SA3OE+DSS
		-,-	0.647035	0.434263	0.00161035	0.000867766	0.0365171	0.00180952	0.000296233
		+,-	0.121697	0.0934143	0.240797	0.56106	0.830649	0.108213	0.864162
		-,+	0.237915	0.181676	0.295402	0.182773	0.881115	0.098564	0.0519991
	P-SMAD2/SMAD2		WT						SA3KO								SA3OE					WT+DSS					SA3KO+DSS					SA3OE+DSS
		-,-	1.06715	0.933571	1.03136				1.04391	1.09714	1.0196						1.08457	0.955388	0.956119			1.27605	1.20981	1.22751			1.39483	1.43948	1.33922			1.16703	1.12576	1.13173
		+,-	0.979024	0.895986	0.946629				1.04477	0.916891	1.04906						0.930675	0.914927	0.783313			1.07027	0.858271	1.09038			1.13868	0.935554	1.13292			1.33349	0.936585	0.926131
		-,+	0.930156	0.993002	0.925354				0.972743	0.964657	1.04357						0.723378	1.08459	0.792645			1.05287	0.931502	1.03766			1.09558	1.03432	1.01455			1.46783	1.13763	0.936345
p value	P-SMAD2/SMAD2		WT vs SA3KO	WT vs SA3OE	WT vs WT+DSS	SA3KO vs SA3KO+DSS	SA3OE vs SA3OE+DSS	WT+DSS vs SA3KO+DSS	WT+DSS vs SA3OE+DSS
		-,-	0.404473	0.84781	0.00700079	0.000795931	0.0333489	0.0119839	0.0151465
		+,-	0.273016	0.289003	0.447058	0.457012	0.253743	0.563867	0.719437
		-,+	0.254493	0.504456	0.258581	0.194225	0.174745	0.4186	0.338593
			WT	SA3KO	SA3OE	WT+DSS	SA3KO+DSS	SA3OE+DSS
		-,- vs +,-	0.207211	0.36575	0.125992	0.0394544	0.0114648	0.602261
		-,- vs -,+	0.249724	0.152509	0.329086	0.00585105	0.000825248	0.813825
		+,- vs -,+	0.796727	0.852729	0.941175	0.990711	0.78339	0.603955
Relative expression (average)	1.01069	-,-	1.05586	0.923695	1.02045			-,-	1.03286	1.08553	1.00881					-,-	1.07309	0.945281	0.946005		-,-	1.26255	1.19701	1.21452		-,-	1.38008	1.42425	1.32506		-,-	1.15469	1.11385	1.11975
Normalization		+,-	0.968667	0.886507	0.936614			+,-	1.03371	0.907191	1.03796					+,-	0.92083	0.905248	0.775027		+,-	1.05895	0.849192	1.07885		+,-	1.12664	0.925657	1.12093		+,-	1.31939	0.926677	0.916334
		-,+	0.920316	0.982497	0.915565			-,+	0.962452	0.954452	1.03253					-,+	0.715725	1.07311	0.78426		-,+	1.04173	0.921648	1.02668		-,+	1.08399	1.02338	1.00382		-,+	1.4523	1.1256	0.92644
Protein expression (Integrated Density, IntDen)	SMAD3		WT						SA3KO								SA3OE					WT+DSS					SA3KO+DSS					SA3OE+DSS
		-,-	131896	132667	137977				167439	165954	165970						159724	163551	171130			148564	145809	152420			187610	178932	169717			165071	163071	151006
		+,-	129360	107680	139612				172672	163455	193280						119825	104366	140725			124814	127767	133372			143215	170619	142009			154940	124922	152991
		-,+	140969	109657	139752				152377	157591	155709						89527	90167	132392			90712	123886	98385			132527	170824	138130			80509	102684	90922
Average IntDen (ACTB )		125740						153985								141717					128497					148927					149198
		127762						144525								132804					135241					148321					144260
		127142						131643								120914					136946					143180					146437
Relative protein expression			1.04896	1.05509	1.09732				1.08737	1.07773	1.07783						1.12707	1.15407	1.20755			1.15616	1.13472	1.18617			1.25974	1.20147	1.1396			1.10639	1.09299	1.01212
			1.01251	0.842819	1.09275				1.19476	1.13098	1.33735						0.902267	0.785863	1.05964			0.922901	0.944736	0.98618			0.965577	1.15034	0.957446			1.07404	0.865952	1.06053
			1.10875	0.862474	1.09918				1.1575	1.19711	1.18282						0.740417	0.74571	1.09492			0.662394	0.904636	0.718424			0.925599	1.19307	0.964732			0.549787	0.701218	0.620896
p value	SMAD3		WT vs SA3KO	WT vs SA3OE	WT vs WT+DSS	SA3KO vs SA3KO+DSS	SA3OE vs SA3OE+DSS	WT+DSS vs SA3KO+DSS	WT+DSS vs SA3OE+DSS
		-,-	0.422775	0.0271092	0.0125022	0.0266708	0.0707089	0.336044	0.0551317
		+,-	0.0673639	0.570774	0.70039	0.0884444	0.463257	0.327509	0.521832
		-,+	0.128279	0.315551	0.0740526	0.146697	0.132019	0.0746296	0.181338
Protein expression (Integrated Density, IntDen)	P-SMAD3		WT						SA3KO								SA3OE					WT+DSS					SA3KO+DSS					SA3OE+DSS
		-,-	114061	132962	135037				144918	154780	160854						131857	138349	147140			170986	170678	168820			229847	226467	221997			150909	163474	151274
		+,-	103526	109977	125612				127786	151034	144944						113207	117700	112775			111413	107701	116696			146894	122402	156501			124834	126726	127941
		-,+	104097	107144	124173				127084	147024	151215						104734	82079	81923			108574	104254	120147			137525	138305	119416			111600	86699	94241
Average IntDen (ACTB )		125740						153985								141717					128497					148927					149198
		127762						144525								132804					135241					148321					144260
		127142						131643								120914					136946					143180					146437
Relative protein expression			0.907115	1.05743	1.07394				0.941118	1.00516	1.04461						0.930427	0.976237	1.03827			1.33066	1.32826	1.3138			1.54335	1.52065	1.49064			1.01147	1.09569	1.01392
			0.810306	0.860798	0.983174				0.884179	1.04504	1.0029						0.852435	0.886266	0.849182			0.823811	0.796364	0.862874			0.990381	0.825252	1.05515			0.865342	0.878458	0.88688
			0.818744	0.842709	0.976646				0.965371	1.11684	1.14868						0.866183	0.678819	0.677529			0.792825	0.76128	0.877333			0.960506	0.965954	0.834029			0.762104	0.592058	0.643561
p value	P-SMAD3		WT vs SA3KO	WT vs SA3OE	WT vs WT+DSS	SA3KO vs SA3KO+DSS	SA3OE vs SA3OE+DSS	WT+DSS vs SA3KO+DSS	WT+DSS vs SA3OE+DSS
		-,-	0.807759	0.639252	0.00428796	0.000103154	0.232273	0.000275285	0.000545461
		+,-	0.258545	0.695945	0.356662	0.819033	0.347391	0.143286	0.0723372
		-,+	0.0577113	0.156926	0.315735	0.092096	0.404009	0.118312	0.0771854
	P-SMAD3/SMAD3		WT						SA3KO								SA3OE					WT+DSS					SA3KO+DSS					SA3OE+DSS
		-,-	0.86478	1.00222	0.978692				0.865497	0.932668	0.969175						0.82553	0.845907	0.859814			1.15092	1.17056	1.1076			1.22513	1.26566	1.30804			0.914207	1.00247	1.00177
		+,-	0.800294	1.02133	0.899722				0.740051	0.92401	0.749917						0.944769	1.12776	0.801386			0.892632	0.842948	0.874966			1.02569	0.7174	1.10205			0.805693	1.01444	0.836265
		-,+	0.738439	0.977083	0.888524				0.83401	0.932947	0.971138						1.16986	0.9103	0.618791			1.19691	0.841532	1.22119			1.03771	0.809634	0.864519			1.38618	0.844328	1.0365
p value	P-SMAD3/SMAD3		WT vs SA3KO	WT vs SA3OE	WT vs WT+DSS	SA3KO vs SA3KO+DSS	SA3OE vs SA3OE+DSS	WT+DSS vs SA3KO+DSS	WT+DSS vs SA3OE+DSS
		-,-	0.642996	0.0739983	0.013732	0.000883478	0.0140307	0.0152738	0.00802237
		+,-	0.30657	0.67871	0.603213	0.337073	0.561637	0.54529	0.82998
		-,+	0.609494	0.864375	0.196352	0.918195	0.446841	0.264001	0.9908
			WT	SA3KO	SA3OE	WT+DSS	SA3KO+DSS	SA3OE+DSS
		-,- vs +,-	0.617698	0.153645	0.295413	0.000320183	0.0570144	0.288211
		-,- vs -,+	0.379257	0.857463	0.743635	0.672639	0.00760589	0.511157
		+,- vs -,+	0.700364	0.209806	0.768427	0.154836	0.760632	0.300831
Relative expression (average)	0.948565	-,-	0.911671	1.05657	1.03176			-,-	0.912428	0.983241	1.02173					-,-	0.870294	0.891776	0.906437		-,-	1.21333	1.23403	1.16766		-,-	1.29156	1.33429	1.37897		-,-	0.963778	1.05683	1.05609
Normalization		+,-	0.843689	1.07671	0.948508			+,-	0.780179	0.974113	0.790581					+,-	0.995998	1.18891	0.84484		+,-	0.941034	0.888656	0.92241		+,-	1.08131	0.7563	1.16181		+,-	0.84938	1.06945	0.88161
		-,+	0.77848	1.03006	0.936703			-,+	0.879234	0.983535	1.0238					-,+	1.23329	0.95966	0.652344		-,+	1.26181	0.887163	1.28741		-,+	1.09398	0.853536	0.911396		-,+	1.46134	0.890111	1.09271
Protein expression (Integrated Density, IntDen)	α-SMA		WT						SA3KO								SA3OE					WT+DSS					SA3KO+DSS					SA3OE+DSS
		-,-	136121	130921	135215				171938	172540	161456						150064	153434	147466			155887	155232	157196			196652	199371	199471			172132	171648	173860
		+,-	105328	135102	134353				154301	152621	146627						135244	138977	130032			125287	126211	125264			139000	152692	144115			143455	130708	152829
		-,+	141861	136780	123513				155838	154716	147985						119847	122298	127283			135072	139392	124036			151115	158103	135182			151448	146580	146609
Average IntDen (ACTB )		125740						153985								141717					128497					148927					149198
		127762						144525								132804					135241					148321					144260
		127142						131643								120914					136946					143180					146437
Relative protein expression			1.08256	1.0412	1.07535				1.11659	1.1205	1.04852						1.0589	1.08268	1.04057			1.21315	1.20806	1.22334			1.32046	1.33871	1.33938			1.15372	1.15047	1.1653
			0.82441	1.05745	1.05159				1.06764	1.05602	1.01454						1.01837	1.04648	0.979125			0.926398	0.93323	0.926228			0.937159	1.02947	0.971645			0.994422	0.906061	1.0594
			1.11577	1.0758	0.971455				1.1838	1.17527	1.12414						0.991173	1.01144	1.05267			0.986318	1.01786	0.905731			1.05542	1.10423	0.944142			1.03422	1.00098	1.00118
p value	α-SMA		WT vs SA3KO	WT vs SA3OE	WT vs WT+DSS	SA3KO vs SA3KO+DSS	SA3OE vs SA3OE+DSS	WT+DSS vs SA3KO+DSS	WT+DSS vs SA3OE+DSS
		-,-	0.339743	0.764738	0.000390962	0.000600754	0.00180555	0.000103475	0.000783081
		+,-	0.433117	0.665901	0.55642	0.10095	0.594577	0.133334	0.262312
		-,+	0.0850939	0.484519	0.196218	0.0678739	0.781021	0.327266	0.296795
			WT	SA3KO	SA3OE	WT+DSS	SA3KO+DSS	SA3OE+DSS
		-,- vs +,-	0.318452	0.158525	0.116053	5.80325e-07	0.000215446	0.0190506
		-,- vs -,+	0.801891	0.0922346	0.124617	0.00190231	0.0033555	0.000267416
		+,- vs -,+	0.43341	0.00952531	0.894218	0.284188	0.36857	0.607322
Relative expression (average)	1.06637	-,-	1.01518	0.976398	1.00842			-,-	1.04709	1.05076	0.983259					-,-	0.992997	1.0153	0.975805		-,-	1.13765	1.13287	1.1472		-,-	1.23827	1.25539	1.25602		-,-	1.08191	1.07887	1.09277
Normalization		+,-	0.7731	0.991639	0.986141			+,-	1.00119	0.990293	0.9514					+,-	0.954988	0.981348	0.918185		+,-	0.86874	0.875147	0.868581		+,-	0.878831	0.965399	0.911171		+,-	0.93253	0.849668	0.993466
		-,+	1.04632	1.00885	0.910992			-,+	1.11012	1.10212	1.05418					-,+	0.929483	0.948492	0.987154		-,+	0.924931	0.954513	0.84936		-,+	0.989734	1.0355	0.88538		-,+	0.969853	0.938679	0.938865
Protein expression (Integrated Density, IntDen)	COL1A1		WT						SA3KO								SA3OE					WT+DSS					SA3KO+DSS					SA3OE+DSS
		-,-	146121	140921	135215				171938	172540	161456						150064	153434	147466			159677	159182	154683			206373	194667	200776			170143	169662	173040
		+,-	135328	135102	134353				154301	152621	146627						135244	132977	140032			113438	130349	134088			153963	144724	153087			150233	141574	158169
		-,+	141861	136780	123513				145838	144716	140985						119847	122298	127283			131864	130371	141312			152597	142265	148962			148325	134992	134836
Average IntDen (ACTB )		125740						153985								141717					128497					148927					149198
		127762						144525								132804					135241					148321					144260
		127142						131643								120914					136946					143180					146437
Relative protein expression			1.16209	1.12073	1.07535				1.11659	1.1205	1.04852						1.0589	1.08268	1.04057			1.24265	1.2388	1.20378			1.38573	1.30713	1.34815			1.14039	1.13716	1.1598
			1.05922	1.05745	1.05159				1.06764	1.05602	1.01454						1.01837	1.0013	1.05442			0.838784	0.963828	0.991474			1.03804	0.975751	1.03214			1.04141	0.981383	1.09642
			1.11577	1.0758	0.971455				1.10783	1.09931	1.07097						0.991173	1.01144	1.05267			0.962893	0.951991	1.03188			1.06577	0.993612	1.04039			1.0129	0.921846	0.92078
p value	COL1A1		WT vs SA3KO	WT vs SA3OE	WT vs WT+DSS	SA3KO vs SA3KO+DSS	SA3OE vs SA3OE+DSS	WT+DSS vs SA3KO+DSS	WT+DSS vs SA3OE+DSS
		-,-	0.519102	0.102927	0.017496	0.00150884	0.00379806	0.0101193	0.00439088
		+,-	0.571494	0.118348	0.056854	0.295333	0.703157	0.175071	0.132705
		-,+	0.436678	0.484519	0.22103	0.0676156	0.13384	0.19435	0.483908
			WT	SA3KO	SA3OE	WT+DSS	SA3KO+DSS	SA3OE+DSS
		-,- vs +,-	0.0655937	0.158525	0.143692	0.00361975	0.000388218	0.0354415
		-,- vs -,+	0.261366	0.927749	0.124617	0.000910981	0.000537358	0.0034645
		+,- vs -,+	0.969577	0.0759688	0.806266	0.393052	0.56945	0.123211
Relative expression (average)	1.11939	-,-	1.03814	1.0012	0.960659			-,-	0.997499	1.00099	0.936688					-,-	0.945964	0.967208	0.929587		-,-	1.11011	1.10667	1.07539		-,-	1.23793	1.16772	1.20436		-,-	1.01876	1.01588	1.0361
Normalization		+,-	0.94625	0.94467	0.939433			+,-	0.953772	0.943388	0.906338					+,-	0.909756	0.894506	0.941963		+,-	0.749323	0.86103	0.885728		+,-	0.927329	0.871682	0.922052		+,-	0.930335	0.876713	0.97948
		-,+	0.996763	0.961062	0.867844			-,+	0.989676	0.982062	0.956743					-,+	0.885459	0.903567	0.940398		-,+	0.860195	0.850456	0.921828		-,+	0.952102	0.887638	0.929422		-,+	0.904864	0.823526	0.822574
Protein expression (Integrated Density, IntDen)	ACTB		WT						SA3KO								SA3OE					WT+DSS					SA3KO+DSS					SA3OE+DSS
		-,-	120498	124205	132518				152840	154003	155112						137530	144770	142850			127671	113640	144181			131631	133606	181545			135593	133026	178974
		+,-	138250	120903	124132				141413	146238	145924						124763	130048	143602			130618	125408	149697			137780	134554	172628			145081	134546	153152
		-,+	125238	128464	127725				122376	133049	139503						125571	117592	119580			136814	126310	147713			133977	147779	147783			136856	144614	157840
